# Supplementary material for: Reduced MIP-1β as a Trait Marker and Reduced IL-7 and IL-12 as State Markers of Anorexia Nervosa
Source: J Pers Med. 2021 Aug 20;11(8):814. doi: 10.3390/jpm11080814 (PMC8399452; doi:10.3390/jpm11080814)
Supplement: Supplementary file 1 [file jpm-11-00814-s001.zip]

Archive with 1 entries (1 files):
- jpm-1328568-supplementary.pdf
